# Supplementary material for: Precision and Agreement of Corneal Power Measurements Obtained Using a New Corneal Topographer OphthaTOP
Source: PLoS One. 2015 Jan 5;10(1):e109414. doi: 10.1371/journal.pone.0109414 (PMC4283956; doi:10.1371/journal.pone.0109414)
Supplement: S1 File — Corneal power data file. (XLS) [file pone.0109414.s001.xls]

## Sheet: OphthaTOP
no	1st examiner
	K1			K2			Axial
	1st	2nd	3rd	1st	2nd	3rd	1st	2nd	3rd
1	45.12	45.02	44.98	46.13	46.08	46.07	18	19	20
2	41.64	41.61	41.63	42.26	42.21	42.22	164	162	155
3	43.74	43.68	43.66	44.62	44.75	44.59	9	9	7
4	43.58	43.65	43.65	43.96	44.12	44.09	5	7	2
5	42.37	42.23	42.27	44.3	44.48	44.27	178	174	176
6	43.33	43.42	43.43	44.73	44.82	44.86	3	2	179
7	43.65	43.63	43.54	44.75	44.55	44.84	168	172	174
8	43.29	43.08	43.12	45.45	45.49	45.46	177	178	176
9	42.64	42.59	42.57	44.3	44.32	44.29	5	1	3
10	42.16	42.21	42.33	42.87	43.02	42.94	178	174	179
11	43.32	43.31	43.35	45.34	45.3	45.1	15	10	12
12	44.55	44.66	44.7	45.39	45.29	45.46	178	0	176
13	44.03	43.92	44.09	46.01	45.79	46	4	6	5
14	42.2	42.22	42.16	42.65	42.79	42.67	52	67	51
15	45.17	45.26	45.15	46.46	46.76	46.54	1	0	177
16	42.39	42.29	42.3	42.66	42.65	42.61	23	14	11
17	40.73	40.75	40.95	41.04	41.1	41.57	102	82	110
18	42.51	42.76	42.59	43.53	43.78	43.68	176	177	177
19	41.64	41.58	41.64	43.25	43.39	43.37	1	2	0
20	43.51	43.48	43.5	45.38	45.52	45.56	2	3	4
21	42.15	41.98	41.95	44.03	43.86	43.89	0	2	0
22	40.74	40.74	40.75	42.29	42.14	42.12	3	2	3
23	42.56	42.55	42.51	43.32	43.26	43.44	173	174	177
24	42.34	42.31	42.6	43.78	43.73	43.91	172	171	169
25	43.52	43.41	43.56	44.38	44.51	44.43	1	178	4
26	45.03	45.04	44.97	45.81	45.69	45.6	106	101	105
27	41.58	41.79	41.79	42.77	42.75	42.83	15	15	19
28	44.75	44.71	44.82	45.86	45.85	45.88	11	14	9
29	43.8	43.91	43.61	45.38	45.37	45.21	0	0	177
30	42.43	42.42	42.49	44.04	44.03	44.07	176	175	176
31	42.32	42.38	42.3	42.8	42.93	42.72	176	176	174
32	44.21	44.16	44.1	46.1	46.03	45.99	2	1	4
33	43.7	43.69	43.78	45.89	45.88	45.94	0	178	0
34	42.02	41.95	41.94	42.77	42.82	42.72	150	150	164
35	44.13	44.01	44.16	44.91	44.76	44.8	177	0	178
36	44.14	43.98	43.97	44.86	44.81	44.68	2	3	1
37	41.08	41.21	41.32	42.27	42.3	42.35	179	176	175
38	44.73	44.85	44.68	46.17	46.13	46.26	174	174	179
39	42.56	42.71	42.59	43.51	43.51	43.4	0	10	174
40	41.31	41.12	41.35	42.58	42.54	42.33	174	176	169
41	44.31	44.29	44.26	44.64	44.62	44.82	44	47	35
42	40.53	40.61	40.68	41.57	41.66	41.73	6	5	4
43	43.03	43.01	43.07	43.41	43.32	43.45	20	31	26
44	42.41	42.16	42.35	43.02	42.81	42.88	179	178	179
45	43.14	42.99	42.96	44.38	44.33	44.49	175	177	176
46	39.67	39.86	39.8	40.38	40.55	40.53	163	156	159
47	42.42	42.79	42.7	43.24	43.41	43.21	1	178	177
48	43.38	43.77	43.67	45.54	44.99	45.06	3	5	7
49	42.09	41.82	42.01	43.11	43.05	42.85	0	7	176
50	42.66	42.7	42.7	43.28	43.35	43.39	2	179	1
51	41.01	41.01	40.92	41.62	41.6	41.55	5	1	2
52	41.24	41.2	41.29	42.33	42.54	42.57	9	7	6
53	41.85	41.9	41.73	43.01	43.22	42.64	177	1	167
54	41.89	41.97	41.74	43	42.96	42.8	174	172	175
55	42.39	42.46	42.45	42.99	43.01	42.85	157	161	156
56	42.65	42.61	42.89	43.82	43.86	44.03	8	11	7
57	43.42	43.37	43.45	45.45	45.47	45.48	2	3	4
58	42.67	42.66	42.77	43.28	43.27	43.41	3	3	4
59	43.14	43.05	42.94	45.72	45.67	45.54	7	5	4
60	44.56	44.43	44.62	45.71	45.68	45.86	172	174	173
61	46.59	46.64	46.59	47.83	47.98	47.94	167	173	173
62	42.53	42.7	42.5	43.15	43.2	43.52	3	177	3
63	44.75	44.66	44.67	45.03	45.03	45.03	175	164	169
64	42.07	41.99	42.36	42.3	42.32	42.54	117	126	179
65	42.48	42.71	42.64	43.07	43.1	42.93	176	168	5
66	44.42	44.25	44.3	45.83	45.65	45.92	166	172	171
67	41.89	41.97	41.83	42.89	42.89	42.82	175	176	176
68	45.46	45.54	45.5	47.25	47.42	47.39	175	178	176
69	42.14	42.15	42.11	42.8	42.66	42.74	3	5	10
70	42.43	42.35	42.47	43.22	43.15	43.25	100	102	103
71	44.93	44.97	44.87	45.87	45.68	45.78	173	169	173
72	42.36	42.41	42.42	42.75	42.77	42.8	7	12	5
73	44.43	44.49	44.44	45.53	45.54	45.53	159	156	155
74	41.02	40.96	40.95	42.57	42.56	42.5	2	4	1
75	42.54	42.62	42.51	43.03	43.15	43.05	58	55	55
76	42.76	42.98	42.63	43.58	43.48	43.32	4	2	179
77	40.56	40.57	40.4	41.5	41.53	41.58	178	179	0
78	40.53	40.5	40.58	41.84	42.03	41.86	13	10	14
79	43.33	43.24	43.31	43.83	43.87	43.82	178	1	176
no	2nd examiner
	K1			K2			Axial
	1st	2nd	3rd	1st	2nd	3rd	1st	2nd	3rd
1	45.03	44.87	45.07	46.02	45.9	46.14	19	15	13
2	41.71	41.8	41.76	42.36	42.49	42.32	163	172	164
3	43.65	43.7	43.61	44.7	44.83	44.72	3	5	6
4	43.52	43.42	43.53	44.07	44.06	44.01	8	5	4
5	42.29	42.28	42.44	44.06	44.19	44.2	173	174	177
6	43.48	43.57	43.71	44.78	44.96	45.1	178	1	179
7	43.44	43.52	43.51	45.03	44.71	44.73	3	3	177
8	43.17	43.22	43.43	45.6	45.52	45.45	177	177	174
9	42.55	42.46	42.62	44.24	44.28	44.3	3	3	3
10	42.23	42.24	42.16	42.96	42.97	42.82	178	179	7
11	43.44	43.43	43.37	45.19	45.15	45.17	9	9	8
12	44.64	44.52	44.35	45.42	45.26	45.13	179	2	179
13	43.96	44	43.93	45.93	45.98	46	4	5	3
14	42.32	42.09	42.07	42.8	42.58	42.56	52	54	59
15	45.16	45.18	45.16	46.69	46.72	46.63	0	0	178
16	42.34	42.34	42.3	42.69	42.7	42.63	25	12	24
17	40.8	40.92	40.76	41.04	41.05	41.01	100	164	68
18	42.66	42.52	42.52	43.76	43.64	43.64	177	177	177
19	41.63	41.6	41.42	43.31	43.35	43.32	179	179	1
20	43.44	43.59	43.49	45.52	45.57	45.54	3	3	3
21	41.99	42.07	41.99	43.96	43.89	43.96	0	0	179
22	40.92	40.82	40.87	42.08	41.97	42.18	3	6	2
23	42.54	42.55	42.39	43.26	43.35	43.19	176	171	4
24	42.24	42.3	42.34	43.65	43.74	43.69	170	171	172
25	43.4	43.55	43.41	44.41	44.59	44.34	1	5	4
26	45.11	45.09	45.05	45.74	45.77	45.65	107	101	107
27	41.67	41.95	41.26	42.79	42.95	42.72	12	13	14
28	44.71	44.93	44.83	45.84	45.87	45.89	10	12	10
29	43.66	43.69	43.7	45.31	45.24	45.24	1	3	2
30	42.39	42.52	42.62	44.02	44.12	44.06	178	175	176
31	42.43	42.23	42.25	42.87	42.84	42.73	176	177	178
32	44.36	44.17	44.11	46.24	46.12	46.17	3	3	1
33	43.78	43.62	43.59	45.93	45.81	45.82	0	179	178
34	41.96	42.04	41.85	42.91	42.75	42.59	146	144	149
35	44.06	44	44.16	44.95	44.67	44.74	174	174	173
36	43.9	43.97	43.95	44.71	44.75	44.85	2	1	3
37	41.07	41.01	41.4	42.22	42.15	42.48	177	177	176
38	44.77	44.61	44.71	46.05	46	46.02	171	177	175
39	42.56	42.48	42.47	43.44	43.5	43.47	8	5	5
40	41.23	41.11	41.37	42.55	42.29	42.52	175	175	176
41	44.48	44.37	44.1	44.99	44.57	44.55	47	40	48
42	40.41	40.49	40.44	41.44	41.5	41.6	1	5	1
43	43.1	43.08	42.97	43.39	43.57	43.51	27	19	17
44	42.27	42.31	42.35	42.99	42.98	42.95	179	177	179
45	43.04	43.11	42.88	44.31	44.55	44.56	173	175	176
46	39.8	39.74	39.78	40.53	40.54	40.45	157	160	161
47	42.54	42.68	42.89	43.27	43.14	43.2	174	176	1
48	43.72	43.51	43.54	45.18	45.01	44.9	8	7	8
49	41.99	41.88	42.06	42.81	42.84	42.94	178	4	1
50	42.67	42.78	42.65	43.4	43.4	43.41	178	1	0
51	40.96	40.91	40.85	41.5	41.69	41.53	179	0	178
52	41.25	41.14	41.15	42.51	42.5	42.54	6	8	8
53	41.45	41.49	41.64	42.25	42.8	42.84	168	172	171
54	41.88	41.89	41.77	42.83	42.81	42.76	168	171	168
55	42.43	42.43	42.4	42.96	43.2	42.93	167	160	160
56	42.7	42.94	42.55	43.94	44.07	43.85	9	11	10
57	43.31	43.24	43.09	45.38	45.45	45.17	7	6	6
58	42.93	42.7	42.76	43.41	43.31	43.41	3	4	9
59	43.18	42.97	42.88	45.4	45.44	45.31	8	8	8
60	44.59	44.65	44.49	45.73	45.74	45.7	170	173	173
61	46.56	46.61	46.5	47.33	47.28	47.28	169	177	177
62	42.51	42.43	42.54	43.07	43.24	43.3	6	174	0
63	44.7	44.6	44.56	44.96	44.86	44.86	151	8	179
64	42.25	42.31	42.43	42.45	42.4	42.55	125	114	175
65	42.63	42.44	42.63	42.88	42.89	43.15	172	1	174
66	44.29	44.29	44.37	45.76	45.78	45.7	167	168	167
67	41.85	42.02	41.79	42.9	42.95	42.89	178	0	176
68	45.56	45.51	45.47	47.48	47.48	47.35	177	177	176
69	42.11	42.04	42.1	42.8	42.84	42.78	5	3	6
70	42.6	42.55	42.38	43.53	43.29	43.19	101	93	100
71	44.98	44.88	44.94	45.71	45.75	45.79	172	170	173
72	42.43	42.41	42.36	42.74	42.79	42.8	6	1	1
73	44.48	44.44	44.46	45.61	45.56	45.45	158	159	155
74	41.19	41.23	41.24	42.71	42.95	42.78	179	0	179
75	42.61	42.62	42.65	43.11	43.14	43.19	57	58	54
76	42.82	42.72	42.65	43.45	43.44	43.5	1	5	3
77	40.5	40.57	40.55	41.56	41.43	41.67	0	178	0
78	40.64	40.51	40.4	41.85	41.78	41.75	5	11	12
79	43.18	43.17	43.27	43.76	43.81	43.93	175	177	177
no	2nd session
	K1			K2			Axial
	1st	2nd	3rd	1st	2nd	3rd	1st	2nd	3rd
1	44.87	45.05	45.17	46.11	46.26	46.15	17	19	21
2	41.85	41.68	41.78	42.43	42.4	42.42	163	171	163
3	43.79	43.72	43.78	44.86	44.76	44.83	7	6	6
4	43.61	43.5	43.57	44.13	44.07	44.11	5	5	6
5	42.32	42.41	42.33	44.41	43.92	44.08	178	7	179
6	43.61	43.69	43.54	44.97	44.99	44.93	2	178	2
7	43.52	43.39	43.47	44.68	44.58	44.78	170	0	176
8	43.39	43.63	43.43	45.6	45.64	45.5	176	178	175
9	42.61	42.56	42.68	44.34	44.2	44.22	3	2	7
10	42.32	42.14	42.35	42.98	42.78	43.01	0	7	176
11	43.45	43.52	43.51	45.13	45.16	45.21	11	11	9
12	44.57	44.62	44.49	45.52	45.39	45.22	1	0	176
13	44.05	43.86	44.11	46.1	45.93	46.04	2	3	1
14	42.37	42.52	42.26	43.07	42.78	42.79	63	75	64
15	44.95	45.21	44.99	46.35	46.36	46.34	176	176	174
16	42.3	42.34	42.35	42.61	42.65	42.69	11	33	8
17	40.71	40.71	40.74	41.12	41.04	41.17	82	107	102
18	42.49	42.78	42.63	43.71	43.8	43.73	176	175	177
19	41.53	41.76	41.57	43.35	43.61	43.36	0	178	1
20	43.53	43.54	43.35	45.66	45.53	45.51	0	0	0
21	42.19	42.23	42.02	43.89	44.08	44.09	0	179	175
22	40.79	40.68	40.81	42.3	42.32	42.14	5	3	3
23	42.51	42.47	42.49	43.5	43.26	43.42	177	175	175
24	42.34	42.25	42.39	43.76	43.61	43.77	169	170	174
25	43.57	43.46	43.47	44.51	44.37	44.41	179	0	1
26	45.17	45.15	45.15	45.77	45.83	45.81	101	108	108
27	41.83	41.92	41.57	42.8	42.8	42.62	12	10	10
28	44.72	44.91	44.91	45.72	45.71	45.82	8	0	9
29	43.7	43.7	44.01	45.24	45.24	45.25	2	0	3
30	42.57	42.52	42.52	44.09	44.07	44.12	174	174	175
31	42.41	42.41	42.3	42.92	42.9	42.89	177	175	179
32	44.43	44.41	44.44	46.32	46.29	46.44	2	1	4
33	43.7	43.78	43.68	45.94	45.9	45.87	179	177	178
34	41.9	41.81	42.05	42.62	42.63	42.76	148	144	149
35	44.12	44.19	44.19	44.83	44.9	44.88	179	176	177
36	43.86	44.14	43.91	44.75	44.9	44.81	1	0	0
37	41.16	41.16	41.03	42.16	42.23	42.11	179	177	178
38	45	45	44.79	46.15	46.17	45.98	171	169	170
39	42.44	42.52	42.53	43.46	43.38	43.49	4	1	4
40	41.33	41.32	41.32	42.54	42.68	42.67	175	174	175
41	44.32	44.32	44.13	44.93	44.86	44.73	29	41	57
42	40.53	40.61	40.05	41.55	41.7	41.6	3	4	12
43	43.01	43	43.05	43.48	43.53	43.47	17	15	25
44	42.13	42.1	42.1	42.87	42.77	42.84	2	0	2
45	43.21	42.97	42.98	44.54	44.41	44.42	176	174	174
46	39.75	39.78	39.69	40.37	40.42	40.42	151	152	159
47	42.04	41.99	42.87	42.39	42.45	43.09	162	160	179
48	43.63	43.42	43.8	44.93	45.02	44.84	3	6	5
49	41.96	41.98	42.1	42.92	42.83	42.86	0	3	2
50	42.72	42.81	42.82	43.27	43.3	43.31	3	178	3
51	41.09	40.99	41.01	41.54	41.5	41.56	3	178	179
52	41.31	41.03	41.29	42.54	42.34	42.57	14	7	9
53	41.73	41.68	41.61	42.95	42.8	42.78	169	169	170
54	41.84	41.92	41.81	42.73	42.84	42.67	170	171	171
55	42.33	42.39	42.38	42.87	42.89	42.99	164	164	167
56	42.89	42.8	42.68	44.07	44.02	44	8	8	10
57	43.03	43.31	43.32	45.22	45.43	45.43	4	3	3
58	42.57	42.53	42.65	43.31	43.31	43.22	4	5	4
59	43.1	43.1	43.22	45.56	45.55	45.48	6	5	4
60	44.67	44.65	44.53	45.67	45.71	45.59	173	170	168
61	46.55	46.62	46.54	47.6	47.37	47.55	170	177	174
62	42.49	42.67	42.49	43.4	43.03	42.93	15	178	2
63	44.67	44.69	44.79	44.9	45.15	45.06	17	179	174
64	42.09	42.29	42.09	42.3	42.45	42.29	172	121	100
65	42.39	42.58	42.63	42.86	43.05	43.01	0	167	169
66	44.32	44.41	44.36	46.05	46.02	45.88	170	170	168
67	41.94	41.95	41.98	42.8	42.74	42.76	3	179	0
68	45.8	45.55	45.58	47.5	47.39	47.37	3	178	179
69	42.27	42.16	42.24	42.85	42.74	42.8	3	11	4
70	42.55	42.47	42.53	43.43	43.35	43.26	105	102	107
71	45.11	44.7	45.05	45.7	45.13	45.79	173	157	173
72	42.42	42.47	42.45	42.75	42.74	42.7	2	1	2
73	44.45	44.52	44.44	45.59	45.66	45.63	156	157	161
74	41.17	41.15	41.12	42.68	42.69	42.77	0	179	0
75	42.44	42.61	42.57	43	42.89	42.94	65	65	82
76	42.62	42.71	42.77	43.46	43.39	43.48	179	6	0
77	40.56	40.42	40.51	41.61	41.46	41.5	0	3	1
78	40.39	40.6	40.53	41.59	41.66	41.56	9	11	14
79	43.33	43.28	43.37	43.94	43.96	44	179	179	179

## Sheet: Pentacam
no
	K1			K2			Axial
	1st	2nd	3rd	1st	2nd	3rd	1st	2nd	3rd
1	45.3	45.3	45.2	46.3	46.2	46.3	18.1	28.2	11.8
2	42	41.9	42	42.5	42.5	42.5	157.9	163.2	157.2
3	44	44	44.1	45	45	45.1	8.2	10.1	10.6
4	43.7	43.8	43.8	44.2	44.3	44.2	8.6	6.8	20.5
5	42.5	42.5	42.6	44.2	44.2	44.3	179.1	1.5	0.2
6	43.8	43.8	43.8	45.1	45.1	45.1	177	1.9	177.4
7	43.7	43.8	43.7	45	45.1	44.8	167	168	3
8	43.4	43.4	43.4	45.8	45.8	45.8	177.9	0.5	176.9
9	42.6	42.6	42.5	44.5	44.5	44.3	4.4	1.9	176.4
10	42.3	42.3	42.4	43.1	43.1	43.2	175.8	179.8	179.4
11	43.4	43.4	43.3	45.4	45.4	45.2	9	9.9	8.3
12	44.7	44.7	44.8	45.5	45.6	45.5	0.9	178.1	0.8
13	44.4	44.3	44.3	46.2	46.2	46.1	4.9	9.1	10.4
14	42.5	42.5	42.5	42.9	42.8	42.9	27.8	36.5	27.9
15	45.4	45.3	45.2	46.5	46.3	46.6	0.5	4.6	2.5
16	42.5	42.5	42.4	42.6	42.9	42.8	68.1	70.5	34.9
17	40.8	41	40.8	41.4	41.2	41.2	80.6	92	80.1
18	42.8	42.8	42.8	43.6	43.7	43.6	168.3	169.1	163.1
19	41.8	41.6	41.7	43.9	43.6	43.8	179.1	177.2	1.7
20	43.7	43.6	43.6	45.6	45.6	45.6	7.6	5.7	6.8
21	42.2	42.3	42.4	44.1	44	44	179.8	177	179.4
22	41.2	41.1	41.2	42.5	42.4	42.5	6.4	10.6	4.3
23	42.7	42.7	42.6	43.4	43.5	43.4	170.8	175.7	171.6
24	42.5	42.6	42.5	43.8	43.8	43.7	172.1	172	167.4
25	43.6	43.5	43.6	44.9	44.7	44.9	0	178.5	177.6
26	45.3	45.2	45.3	45.9	46.1	46.2	106.9	100.1	93.1
27	41.8	42.1	42.1	43.1	43.3	43.2	15.3	20.5	13.8
28	45	45.1	45.1	46	46	46.1	10.6	19	18.7
29	43.8	44	43.8	45.4	45.4	45.3	1.4	6.7	2.9
30	42.43	42.42	42.49	44.04	44.03	42.49	176	175	176
31	42.32	42.28	42.3	42.8	42.93	42.72	176	176	174
32	44.1	44.16	44.21	45.99	46.03	46.1	4	1	2
33	43.78	43.69	43.7	45.94	45.88	45.89	0	178	0
34	42.2	42.3	42.2	42.9	42.9	42.9	136.2	133.5	140.1
35	44.3	44.2	44.2	45	44.8	44.9	177.7	175.4	176.2
36	44.1	44.3	44.3	45	45.1	45.1	15.1	13.1	16
37	41.5	41.7	41.6	42.6	42.8	42.6	172.4	176.9	176.3
38	45	45.1	45	46.4	46.4	46.2	168.6	170.8	173.1
39	42.8	42.8	42.8	43.9	43.7	43.8	14.8	11.6	17.4
40	41.6	41.6	41.6	42.8	42.7	42.6	175.5	176.4	175.9
41	44.5	44.6	44.6	44.7	44.9	45.2	30.9	40.5	17.3
42	40.6	40.8	40.8	41.9	41.9	41.6	179.7	15.7	10
43	43.2	43.1	43.2	43.7	43.7	43.7	24.1	10.2	28.1
44	42.4	42.5	42.4	43	43	42.8	173.5	11.4	6.4
45	43.4	43.4	43.5	44.8	44.6	44.7	171.4	178.2	174.7
46	39.9	39.8	39.8	40.7	40.7	40.8	162	162.2	165.5
47	43	42.8	42.8	44	43.7	43.7	176.5	4.9	0.8
48	43.8	43.6	43.8	45.1	45	45.1	4.7	12	128.3
49	42	41.9	42	43	43	42.9	5.8	1.1	6.4
50	43.1	43.1	42.9	43.8	43.7	43.7	171.6	176.8	178.7
51	41.2	41.1	41	41.7	41.8	41.5	13.1	2.2	9.1
52	41.1	41.2	41.3	42.8	43	42.8	5.9	11.8	10.3
53	41.7	41.8	42	42.7	43.2	43.1	162.3	165.7	164.3
54	42	42.1	42.2	42.9	43	42.9	163.8	166.5	173.7
55	42.6	42.6	42.7	43.1	43.2	43.3	147.1	153.2	157.9
56	42.9	42.9	43	44	44.3	44.2	17.3	15.7	10.9
57	43.5	43.5	43.4	45.6	45.5	45.6	8.4	8.1	10
58	42.9	42.9	42.9	43.5	43.7	43.2	15	178.4	17.8
59	43.4	43.5	43.3	46	46.2	45.8	8.3	7.9	9.6
60	44.8	44.8	44.7	46.1	46	46.1	174.2	173.4	178.1
61	46.7	46.6	46.7	47.4	47.3	47.4	0.8	175.8	179.7
62	42.9	42.8	42.8	43.4	43.5	43.5	177.8	175.8	178.4
63	44.8	44.8	44.8	45	45	44.9	170.8	158.9	173.8
64	42.6	42.4	42.8	42.6	42.6	42.9	106.1	123.5	122.6
65	42.7	42.8	42.8	42.9	43.2	43.2	46.4	21.6	153.2
66	44.5	44.6	44.6	45.9	45.9	46	172.6	170.9	171.6
67	42.1	42.2	42.1	43	43.1	43	4.1	0.4	3.9
68	45.6	45.7	45.7	47.5	47.5	47.5	177.2	172.3	174.3
69	42.3	42.3	42.3	43.3	42.9	43.1	16	24.1	22.9
70	42.6	42.5	42.7	43.3	43.4	43.6	100	103.7	98.5
71	45.6	45.5	45.5	46.2	45.9	46.1	158.3	152.4	163.4
72	42.5	42.6	42.6	43	42.9	42.9	4.9	6	12.5
73	44.6	44.6	44.6	45.7	45.6	45.5	154.6	149.8	153
74	41.4	41.4	41.5	42.7	42.8	42.7	5.4	5.2	1.2
75	43.1	43	42.9	43.4	43.7	43.2	48.3	38.9	45
76	42.8	42.9	43.1	43.7	43.9	43.8	179	171.9	177.1
77	41	40.8	40.7	42	41.9	41.9	176.4	0.4	4.1
78	40.7	40.8	40.8	42	42.1	42.1	18.8	8.2	11.5
79	43.5	43.4	43.4	44.1	43.9	44.1	9	170.5	5.9

## Sheet: IOLMaster
no
	K1	K2	Axial
1	45.24	46.42	13
2	42.03	42.67	154
3	44.12	45.12	9
4	43.83	44.47	0
5	42.61	44.7	176
6	43.66	45.18	172
7	43.89	45.12	168
8	43.55	45.98	179
9	42.67	44.41	4
10	42.4	43.44	177
11	43.6	45.36	5
12	44.88	46.17	17
13	44.23	46.42	3
14	42.29	43.1	62
15	45.36	47.01	177
16	42.61	42.94	14
17	40.96	41.26	94
18	42.78	43.95	173
19	41.82	43.6	0
20	43.72	45.79	0
21	42.24	44.53	0
22	41.11	42.56	2
23	42.83	43.72	179
24	42.78	43.95	169
25	43.77	44.82	0
26	45.42	45.92	90
27	41.82	43.05	16
28	44.82	46.11	1
29	44.06	45.67	1789
30	42.67	44.53	177
31	42.61	43.1	167
32	44.41	46.3	4
33	44	46.3	2
34	42.24	42.94	144
35	44.41	45.06	168
36	44.29	45.36	2
37	41.51	42.56	177
38	45.36	46.36	166
39	42.88	43.89	8
40	41.46	42.88	174
41	44.7	45	51
42	40.96	41.72	5
43	43.38	43.89	19
44	42.78	42.99	97
45	43.38	44.76	171
46	40.08	40.81	157
47	42.94	43.66	176
48	43.95	45.12	4
49	42.13	43.32	5
50	43.05	43.72	171
51	41.16	41.77	179
52	41.51	42.83	5
53	41.98	43.32	173
54	42.03	43.1	171
55	42.61	43.32	153
56	43.1	44.18	9
57	43.55	45.67	5
58	42.99	43.66	7
59	43.32	45.98	11
60	44.76	46.11	167
61	47.01	47.67	10
62	42.99	43.6	6
63	45	45.3	170
64	42.4	42.67	143
65	42.88	43.32	175
66	44.58	46.3	168
67	42.13	43.27	175
68	45.86	47.94	176
69	42.56	43.1	3
70	42.87	43.55	98
71	45.42	46.11	3
72	42.67	43.05	16
73	44.7	45.86	156
74	41.36	42.88	2
75	42.99	43.49	39
76	42.83	43.72	179
77	40.76	41.93	178
78	40.76	41.98	15
79	43.55	44.29	21
